# Supplementary material for: Bacillamide F, Extracted from Marine Bacillus atrophaeus C89, Preliminary Effects on Leukemia Cell Lines
Source: Biology (Basel). 2022 Nov 25;11(12):1712. doi: 10.3390/biology11121712 (PMC9774924; doi:10.3390/biology11121712)
Supplement: Supplementary file 1 [file biology-11-01712-s001.zip]

Archive with 10 entries (10 files):
- Figure S1.tif
- Figure S2.tif
- Figure S3.tif
- Figure S4.tif
- Figure S5.tif
- Figure S6.tif
- Figure S7.tif
- Figure S8.tif
- Table S1.pdf
- Table S2.pdf
